# Supplementary material for: Surgical Treatment of Saphenous Nerve Injury Assisted by Plasma Rich in Growth Factors (PRGF): Lessons from a Case Report
Source: Clin Pract. 2023 Sep 6;13(5):1090–9. doi: 10.3390/clinpract13050097 (PMC10514825; doi:10.3390/clinpract13050097)
Supplement: Supplementary file 1 [file clinpract-13-00097-s001.zip]

Archive with 1 entries (1 files):
- clinpract-2544496-supplementary.pdf
